# Supplementary material for: VEGF in Tears as a Biomarker for Exudative Age-Related Macular Degeneration: Molecular Dynamics in a Mouse Model and Human Samples
Source: Int J Mol Sci. 2025 Apr 18;26(8):3855. doi: 10.3390/ijms26083855 (PMC12027898; doi:10.3390/ijms26083855)
Supplement: Supplementary file 1 [file ijms-26-03855-s001.zip]

Archive with 1 entries (1 files):
- ijms-3563014-supplementary.pdf
